# Supplementary material for: Systematic identification and analysis of frequent gene fusion events in metabolic pathways
Source: BMC Genomics. 2016 Jun 24;17:473. doi: 10.1186/s12864-016-2782-3 (PMC4921024; doi:10.1186/s12864-016-2782-3)
Supplement: Additional file 1: — Is an excel file containing Supplemental Tables S1-S16. (XLSX 11230 kb) [file 12864_2016_2782_MOESM1_ESM.xlsx]

## Sheet: Summary
	Systematic Identification and Analysis of Frequent Fusion Events in Metabolic Pathways
	Summary: Suplementary Tables in this file
	Table	Description
	S1-E.coli Fusions	A table of all potential gene fusions from all datasets considered for our curated list of fusion events in E. coli.
	S2A, S2B	Fusion events in riboflavin metabolism: fusion architectures with frequency of fusion events
	S3A, S3B	Fusion events in thiamin metabolism: fusion architectures with frequency of fusion events
	S4A, S4B	Fusion events in biotin metabolism
	S5A, S5B	Fusion events in folate metabolism
	S6A, S6B	Fusion events in pyridoxine metabolism
	S7A, S7B	Fusion events in niacin metabolism
	S9-Genome CDD Stats	A table of the number of genes, CDD hits, and predicted fusions in all genomes analyzed in paper.
	S10-CDDs in fusion analysis	A list of all CDDs appearing in the genes analyzed
	S11-CDD sets	A list of the CDD sets computed to attempt to identify promiscuous CDDs
	S12-Predicted training fusions	A list of all genes with non-overlapping full gene CDDs in E. coli and the B vitamin pathways, which were considered in the fusion prediction algorithm.
	S13-Functional role fusions	A list of all functional roles occuring in at least 10 genomes in our genome database, as well as fusion frequency for each role.
	S14-Subsystem fusions	A list of all represented subsystems, along with fequency of fusion events in each subsystem.
	S15-Subsystem class fusions	A list of all subsystem classes, along with frequency of fusion events in each class.
	S16-Reaction fusions	A list of all reactions along with frequency of fusion events for each reaction.

## Sheet: S1-E coli Fusions
	Table S1. Potential gene fusions from all datasets considered for our curated list of fusion events in E. coli.
Gene	Function	GenPro	SEED	IMG	Uncertain fusion	Class of function			Metabolic pathway		Metabolic pathway	32
b0002	Aspartokinase (EC 2.7.2.4) / Homoserine dehydrogenase (EC 1.1.1.3)	1	1	1	no	Metabolic pathway			Transporter		Transporter	48
b0067	Thiamin ABC transporter, transmembrane component	1	0	1	no	Transporter			Transporter		Regulator	21
b0149	Multimodular transpeptidase-transglycosylase (EC 2.4.1.129) (EC 3.4.-.-)	1	0	0	no	Transporter			Transporter		Nonmetabolic	10
b0153	Ferric hydroxamate ABC transporter (TC 3.A.1.14.3), permease component FhuB	1	0	1	no	Transporter			Metabolic pathway		Unknown	5
b0414	Diaminohydroxyphosphoribosylaminopyrimidine deaminase (EC 3.5.4.26) / 5-amino-6-(5-phosphoribosylamino)uracil reductase (EC 1.1.1.193)	1	1	1	no	Metabolic pathway			Transporter		Metabolic complex	5
b0448	ATP-binding component of a transport system	1	0	1	yes: nonoverlapping CDDs are the same domain	Transporter			Transporter
b0449	Multidrug resistance-like ATP-binding protein mdlB	1	0	0	yes: one nonoverlapping CDD alignments are all too short	Transporter			Transporter
b0465	Potassium efflux system KefA protein / Small-conductance mechanosensitive channel	1	1	0	no	Transporter			Transporter
b0679	PTS system, N-acetylglucosamine-specific IIA component (EC 2.7.1.69) / PTS system, N-acetylglucosamine-specific IIB component (EC 2.7.1.69) / PTS system, N-acetylglucosamine-specific IIC component (EC 2.7.1.69)	1	0	1	no	Transporter			Transporter
b0695	Osmosensitive K+ channel histidine kinase KdpD (EC 2.7.3.-)	1	0	1	no	Transporter			Transporter
b0731	PTS system HrsA EIIA component / PTS system HrsA EIIB component / PTS system HrsA permease IIC component	1	0	1	no	Transporter			Transporter
b0760	Putative molybdenum transport ATP-binding protein modF	1	0	1	no	Transporter			Transporter
b0794	ABC transporter multidrug efflux pump, fused ATP-binding domains	1	0	1	no	Transporter			Transporter
b0820	Putative ATPase component of ABC transporter with duplicated ATPase domain	1	0	1	no	Transporter			Transporter
b0829	Dipeptide transport ATP-binding protein DppD in protein degradation cluster	1	0	0	no	Transporter			Transporter
b0879	Macrolide export ATP-binding/permease protein MacB (EC 3.6.3.-)	1	0	1	no	Transporter			Transporter
b0886	Transport ATP-binding protein CydC	1	0	0	maybe: two nonoverlapping CDD cover only small fraction of total gene*	Transporter			Nonmetabolic
b0887	Transport ATP-binding protein CydD	1	0	0	maybe: two nonoverlapping CDD cover only small fraction of total gene*	Transporter			Transporter
b0914	Lipid A export ATP-binding/permease protein MsbA	1	0	1	no	Transporter			Regulator
b0924	Chromosome partition protein MukB	1	0	0	no	Nonmetabolic complex			Regulator
b0949	ABC transporter ATP-binding protein uup	1	0	0	no	Transporter			Nonmetabolic
b0993	Sensor protein torS (EC 2.7.3.-)	1	0	0	no	Regulator			Transporter
b1014	Transcriptional repressor of PutA and PutP / Proline dehydrogenase (EC 1.5.99.8) (Proline oxidase) / Delta-1-pyrroline-5-carboxylate dehydrogenase (EC 1.2.1.88)	1	1	1	no	Regulator			Transporter
b1084	Ribonuclease E (EC 3.1.26.12)	1	0	1	no	Nonmetabolic			Metabolic pathway
b1101	PTS system, glucose-specific IIB component (EC 2.7.1.69) / PTS system, glucose-specific IIC component (EC 2.7.1.69)	1	0	1	no	Transporter			Metabolic pathway
b1198	Phosphoenolpyruvate-dihydroxyacetone phosphotransferase (EC 2.7.1.121), subunit DhaM; DHA-specific IIA component / DHA-specific phosphocarrier protein HPr / DHA-specific EI component	1	0	0	no	Transporter			Metabolic pathway
b1241	Acetaldehyde dehydrogenase (EC 1.2.1.10) / Alcohol dehydrogenase (EC 1.1.1.1)	1	1	1	no	Metabolic pathway			Metabolic pathway
b1262	Indole-3-glycerol phosphate synthase (EC 4.1.1.48) / Phosphoribosylanthranilate isomerase (EC 5.3.1.24)	1	1	1	no	Metabolic pathway			Metabolic pathway
b1263	Anthranilate synthase, amidotransferase component (EC 4.1.3.27) / Anthranilate phosphoribosyltransferase (EC 2.4.2.18)	1	1	1	no	Metabolic pathway			Regulator
b1378	Pyruvate-flavodoxin oxidoreductase (EC 1.2.7.-)	1	0	1	no	Metabolic pathway			Transporter
b1387	Phenylacetic acid degradation protein PaaN, ring-opening aldehyde dehydrogenase (EC 1.2.1.3)	1	0	1	no	Metabolic pathway			Transporter
b1439	GntR family transcriptional regulator YjiR @ Transcriptional regulator, GntR family domain	1	0	1	no	Regulator			Transporter
b1496	Hypothetical ABC transporter ATP-binding protein yddA	1	0	1	no	Transporter			Transporter
b1513	Autoinducer 2 (AI-2) ABC transport system, fused AI2 transporter subunits and ATP-binding component	1	0	0	no	Transporter			Nonmetabolic
b1621	PTS system, maltose and glucose-specific IIC component (EC 2.7.1.69) / PTS system, maltose and glucose-specific IIB component (EC 2.7.1.69)	1	0	1	no	Transporter			Transporter
b1629	Electron transport complex protein RnfC	1	0	0	no	Transporter			Unknown
b1694	Acetyl-CoA:acetoacetyl-CoA transferase, alpha subunit (EC 2.8.3.8) / Acetyl-CoA:acetoacetyl-CoA transferase, beta subunit (EC 2.8.3.8) @ Acyl-CoA:acetate CoA transferase	1	1	1	no	Complex			Transporter
b1755	ABC transporter, permease protein YnjC	1	0	0	no	Transporter			Regulator
b1816	Putative inner membrane protein	1	0	1	no	Unknown			Regulator
b1817	PTS system, mannose-specific IIA component (EC 2.7.1.69) / PTS system, mannose-specific IIB component (EC 2.7.1.69)	1	0	1	no	Transporter			Transporter
b1883	Chemotaxis response regulator protein-glutamate methylesterase CheB (EC 3.1.1.61)	1	0	1	maybe: no two nonoverlapping CDDs	Regulator			Metabolic pathway
b1888	Signal transduction histidine kinase CheA (EC 2.7.3.-)	1	0	0	no	Regulator			Metabolic pathway
b1900	L-arabinose transport ATP-binding protein AraG (TC 3.A.1.2.2)	1	0	1	no	Transporter			Transporter
b2022	Histidinol-phosphatase (EC 3.1.3.15) / Imidazoleglycerol-phosphate dehydratase (EC 4.2.1.19)	1	1	1	no	Metabolic pathway			Transporter
b2026	Phosphoribosyl-AMP cyclohydrolase (EC 3.5.4.19) / Phosphoribosyl-ATP pyrophosphatase (EC 3.6.1.31)	1	1	1	no	Metabolic pathway			Transporter
b2063	Putative capsular polysaccharide transport protein YegH	1	0	0	no	Transporter			Transporter
b2149	Galactose/methyl galactoside ABC transport system, ATP-binding protein MglA (EC 3.6.3.17)	1	0	1	no	Transporter			Transporter
b2167	PTS system, fructose-specific IIB component (EC 2.7.1.69) / PTS system, fructose-specific IIC component (EC 2.7.1.69)	1	0	1	no	Transporter			Regulator
b2169	Fructose-specific phosphocarrier protein HPr (EC 2.7.1.69) / PTS system, fructose-specific IIA component (EC 2.7.1.69)	1	0	1	no	Transporter			Regulator
b2180	Putative ABC transporter ATP-binding protein	1	0	0	no	Transporter			Regulator
b2211	Putative ATP-binding component of a transport system	1	0	0	yes: no two nonoverlapping CDDs	Transporter			Metabolic pathway
b2213	ADA regulatory protein / Methylated-DNA--protein-cysteine methyltransferase (EC 2.1.1.63)	1	1	1	no	Regulator			Nonmetabolic
b2218	Two-component sensor protein RcsC (EC 2.7.3.-)	1	0	0	no	Regulator			Metabolic pathway
b2220	Acetoacetate metabolism regulatory protein AtoC	1	0	1	no	Regulator			Regulator
b2255	UDP-4-amino-4-deoxy-L-arabinose formyltransferase (EC 2.1.2.13) / UDP-glucuronic acid oxidase (UDP-4-keto-hexauronic acid decarboxylating) (EC 1.1.1.305)	1	1	1	no	Metabolic pathway			Transporter
b2324	tRNA (5-methylaminomethyl-2-thiouridylate)-methyltransferase (EC 2.1.1.61) / FAD-dependent cmnm(5)s(2)U34 oxidoreductase	1	1	1	no	Nonmetabolic			Unknown
b2341	Enoyl-CoA hydratase (EC 4.2.1.17) / 3-hydroxyacyl-CoA dehydrogenase (EC 1.1.1.35) / 3-hydroxybutyryl-CoA epimerase (EC 5.1.2.3)	1	1	1	no	Metabolic pathway			Transporter
b2370	Hybrid sensory histidine kinase in two-component regulatory system with EvgA	1	0	0	no	Regulator			Transporter
b2383	Phosphoenolpyruvate-protein phosphotransferase of PTS system (EC 2.7.3.9)	1	0	1	no	Transporter			Transporter
b2463	NADP-dependent malic enzyme (EC 1.1.1.40)	1	0	1	no	Unknown			Nonmetabolic
b2468	Pyridine nucleotide-disulphide oxidoreductase family protein	1	0	1	no	Transporter			Regulator
b2519	Penicillin-insensitive transglycosylase (EC 2.4.2.-) & transpeptidase PBP-1C	1	0	0	no	Transporter			Nonmetabolic
b2547	Predicted sugar ABC transport system, ATP-binding protein YphE	1	0	1	no	Transporter			Metabolic pathway
b2552	Flavohemoprotein (Hemoglobin-like protein) (Flavohemoglobin) (Nitric oxide dioxygenase) (EC 1.14.12.17)	1	1	1	no	Nonmetabolic			Metabolic pathway
b2554	Putative sensory histidine kinase YfhA	1	0	0	no	Regulator			Regulator
b2584	Protein acetyltransferase	1	0	0	no	Nonmetabolic			Metabolic pathway
b2599	Chorismate mutase I (EC 5.4.99.5) / Prephenate dehydratase (EC 4.2.1.51)	1	1	1	no	Metabolic pathway			Regulator
b2600	Chorismate mutase I (EC 5.4.99.5) / Cyclohexadienyl dehydrogenase (EC 1.3.1.12)(EC 1.3.1.43)	1	1	1	no	Metabolic pathway			Metabolic pathway
b2786	BarA sensory histidine kinase (= VarS = GacS)	1	0	0	no	Regulator			Metabolic pathway
b2818	N-acetylglutamate synthase (EC 2.3.1.1)	1	0	1	no	Metabolic pathway			Unknown
b2829	FIG001592: Phosphocarrier protein kinase/phosphorylase, nitrogen regulation associated	1	0	1	no	Regulator			Metabolic pathway
b2836	2-acylglycerophosphoethanolamine acyltransferase (EC 2.3.1.40) / Acyl-[acyl-carrier-protein] synthetase (EC 6.2.1.20)	1	1	1	no	Metabolic pathway			Metabolic pathway
b2881	Possible hypoxanthine oxidase XdhD (EC 1.-.-.-)	1	0	0	no	Metabolic pathway			Metabolic pathway
b2887	Pyridine nucleotide-disulphide oxidoreductase family protein	1	0	1	no	Unknown			Nonmetabolic
b2988	Glutathionylspermidine synthase (EC 6.3.1.8) / Glutathionylspermidine amidohydrolase (EC 3.5.1.78)	1	1	1	maybe: no two nonoverlapping CDDs	Metabolic pathway			Regulator
b3052	ADP-heptose synthase (EC 2.7.-.-) / D-glycero-beta-D-manno-heptose 7-phosphate kinase	1	1	1	no	Metabolic pathway			Regulator
b3053	Glutamate-ammonia-ligase adenylyltransferase (EC 2.7.7.42)	1	0	0	no	Metabolic pathway			Regulator
b3056	tRNA nucleotidyltransferase (EC 2.7.7.27)	1	0	0	no	Nonmetabolic			Transporter
b3072	Aerotaxis sensor receptor protein	1	0	1	no	Regulator			Metabolic pathway
b3168	Translation initiation factor 2	1	0	1	no	Regulator			Transporter
b3210	Aerobic respiration control sensor protein arcB (EC 2.7.3.-)	1	0	0	no	Regulator			Transporter
b3352	Glutathione-regulated potassium-efflux system ATP-binding protein	1	0	1	no	Transporter			Regulator
b3368	Siroheme synthase / Precorrin-2 oxidase (EC 1.3.1.76) / Sirohydrochlorin ferrochelatase (EC 4.99.1.4) / Uroporphyrinogen-III methyltransferase (EC 2.1.1.107)	1	1	1	no	Metabolic pathway			Transporter
b3396	Multimodular transpeptidase-transglycosylase (EC 2.4.1.129) (EC 3.4.-.-)	1	0	0	maybe: one nonoverlapping CDD alignments are all too short	Transporter			Transporter
b3409	Ferrous iron transport protein B	1	0	0	maybe: no two nonoverlapping CDDs	Transporter			Transporter
b3418	Transcriptional activator of maltose regulon, MalT	1	0	0	yes: no two nonoverlapping CDDs	Regulator			Metabolic pathway
b3464	Signal recognition particle receptor protein FtsY (=alpha subunit) (TC 3.A.5.1.1)	1	0	0	no	Regulator			Transporter
b3486	Putative ABC-type multidrug transport system	1	0	1	no	Transporter			Metabolic pathway
b3567	D-xylose transport ATP-binding protein XylG	1	0	1	no	Transporter			Regulator
b3599	PTS system, mannitol-specific IIC component (EC 2.7.1.69) / PTS system, mannitol-specific IIB component (EC 2.7.1.69) / PTS system, mannitol-specific IIA component (EC 2.7.1.69)	1	0	1	no	Transporter			Transporter
b3639	Phosphopantothenoylcysteine decarboxylase (EC 4.1.1.36) / Phosphopantothenoylcysteine synthetase (EC 6.3.2.5)	1	1	1	no	Metabolic pathway			Metabolic pathway
b3722	PTS system, beta-glucoside-specific IIB component (EC 2.7.1.69) / PTS system, beta-glucoside-specific IIC component (EC 2.7.1.69) / PTS system, beta-glucoside-specific IIA component (EC 2.7.1.69)	1	0	1	no	Transporter			Nonmetabolic
b3730	N-acetylglucosamine-1-phosphate uridyltransferase (EC 2.7.7.23) / Glucosamine-1-phosphate N-acetyltransferase (EC 2.3.1.157)	1	1	1	no	Metabolic pathway			Regulator
b3746	Putative regulator protein	1	0	0	no	Regulator			Transporter
b3749	Ribose ABC transport system, ATP-binding protein RbsA (TC 3.A.1.2.1)	1	0	1	no	Transporter			Metabolic pathway
b3846	Enoyl-CoA hydratase (EC 4.2.1.17) / Delta(3)-cis-delta(2)-trans-enoyl-CoA isomerase (EC 5.3.3.8) / 3-hydroxyacyl-CoA dehydrogenase (EC 1.1.1.35) / 3-hydroxybutyryl-CoA epimerase (EC 5.1.2.3)	1	1	1	no	Metabolic pathway			Transporter
b3863	DNA polymerase I (EC 2.7.7.7)	1	0	1	no	Nonmetabolic			Regulator
b3868	Nitrogen regulation protein NtrC	1	0	0	no	Regulator			Metabolic pathway
b3899	PTS system, fructose-specific IIB component (EC 2.7.1.69) / PTS system, fructose-specific IIC component (EC 2.7.1.69)	1	0	1	no	Transporter			Transporter
b3940	Aspartokinase (EC 2.7.2.4) / Homoserine dehydrogenase (EC 1.1.1.3)	1	1	1	no	Metabolic pathway			Transporter
b3947	Phosphoenolpyruvate-protein phosphotransferase of PTS system (EC 2.7.3.9)	1	0	1	no	Transporter			Metabolic pathway
b4004	Response regulator of zinc sigma-54-dependent two-component system	1	0	1	no	Regulator			Regulator
b4006	IMP cyclohydrolase (EC 3.5.4.10) / Phosphoribosylaminoimidazolecarboxamide formyltransferase (EC 2.1.2.3)	1	1	1	no	Metabolic pathway			Transporter
b4035	Maltose/maltodextrin transport ATP-binding protein MalK (EC 3.6.3.19)	1	0	0	maybe: only nonoverlapping CDD are not single-gene	Transporter			Metabolic pathway
b4087	D-allose ABC transporter, ATPase component	1	0	1	no	Transporter			Nonmetabolic
b4136	Cytochrome c-type biogenesis protein DsbD, protein-disulfide reductase (EC 1.8.1.8)	1	0	1	no	Metabolic pathway			Metabolic pathway
b4340	GntR family transcriptional regulator YjiR @ Transcriptional regulator, GntR family domain	1	0	1	no	Regulator			Metabolic pathway
b4391	ABC transporter ATP-binding protein yjjK	1	0	1	no	Transporter			Metabolic complex
b0025	Riboflavin kinase (EC 2.7.1.26) / FMN adenylyltransferase (EC 2.7.7.2)	0	1	0	no	Metabolic pathway			Unknown
b0054	Outer membrane protein Imp, required for envelope biogenesis / Organic solvent tolerance protein precursor	0	1	0	yes: no two nonoverlapping CDDs	Transporter			Metabolic complex
b0066	Thiamin ABC transporter, ATPase component / Thiamine transport ATP-binding protein thiQ	0	1	0	yes: nonoverlapping CDD alignments to low	Transporter			Metabolic complex
b0156	probable iron binding protein from the HesB_IscA_SufA family	0	1	0	yes: no two nonoverlapping CDDs	Unknown			Metabolic pathway
b0192	Copper homeostasis protein CutF precursor / Lipoprotein NlpE involeved in surface adhesion	0	1	0	yes: no two nonoverlapping CDDs	Regulator			Metabolic complex
b0207	Methylglyoxal reductase, acetol producing (EC 1.1.1.-) / 2,5-diketo-D-gluconic acid reductase B (EC 1.1.1.274)	0	1	0	yes: no two nonoverlapping CDDs	Unknown			Unknown
b0529	Methylenetetrahydrofolate dehydrogenase (NADP+) (EC 1.5.1.5) / Methenyltetrahydrofolate cyclohydrolase (EC 3.5.4.9)	0	1	0	yes: no two nonoverlapping CDDs	Metabolic pathway			Metabolic complex
b0550	Holliday junction resolvase / Crossover junction endodeoxyribonuclease rusA (EC 3.1.22.-)	0	1	0	yes: no two nonoverlapping CDDs	Nonmetabolic			Metabolic pathway
b0578	Oxygen-insensitive NAD(P)H nitroreductase (EC 1.-.-.-) / Dihydropteridine reductase (EC 1.5.1.34)	0	1	0	yes: nonoverlapping CDD alignments to low	Metabolic pathway			Metabolic pathway
b0600	Glutamine-dependent 2-keto-4-methylthiobutyrate transaminase	0	1	0	yes: no two nonoverlapping CDDs	Nonmetabolic			Transporter
b0657	Apolipoprotein N-acyltransferase (EC 2.3.1.-) / Copper homeostasis protein CutE	0	1	0	yes: no two nonoverlapping CDDs	Nonmetabolic			Nonmetabolic
b0759	UDP-N-acetylglucosamine 4-epimerase (EC 5.1.3.7) / UDP-glucose 4-epimerase (EC 5.1.3.2)	0	1	0	yes: no two nonoverlapping CDDs	Metabolic pathway			Regulator
b0808	Potassium efflux system KefA protein / Small-conductance mechanosensitive channel	0	1	0	yes: no two nonoverlapping CDDs	Transporter
b0812	Non-specific DNA-binding protein Dps / Iron-binding ferritin-like antioxidant protein / Ferroxidase (EC 1.16.3.1)	0	1	0	yes: no two nonoverlapping CDDs	Regulator
b0948	23S rRNA (guanine-N-2-) -methyltransferase rlmL EC 2.1.1.-)	0	1	0	no	Nonmetabolic
b0980	Phosphoanhydride phosphohydrolase (EC 3.1.3.2) (pH 2.5 acid phosphatase) (AP) / 4- phytase (EC 3.1.3.26)	0	1	0	no	Metabolic pathway
b1814	L-serine dehydratase, beta subunit (EC 4.3.1.17) / L-serine dehydratase, alpha subunit (EC 4.3.1.17)	0	1	0	yes: one nonoverlapping CDD alignments are all too short	Metabolic complex
b1907	Tyrosine-specific transport protein	0	1	0	yes: no two nonoverlapping CDDs	Transporter
b2049	Mannose-1-phosphate guanylyltransferase (GDP) (EC 2.7.7.22) / Mannose-6-phosphate isomerase (EC 5.3.1.8)	0	1	0	no	Metabolic pathway
b2194	Cytochrome c heme lyase subunit CcmL / Cytochrome c heme lyase subunit CcmH	0	1	0	no	Metabolic complex
b2249	Molybdopterin binding motif, CinA N-terminal domain / C-terminal domain of CinA type E	0	1	0	maybe: nonoverlapping CDDs hit same domain	Unknown
b2286	NADH-ubiquinone oxidoreductase chain C (EC 1.6.5.3) / NADH-ubiquinone oxidoreductase chain D (EC 1.6.5.3)	0	1	1	no	Metabolic complex
b2507	GMP synthase [glutamine-hydrolyzing], amidotransferase subunit (EC 6.3.5.2) / GMP synthase [glutamine-hydrolyzing], ATP pyrophosphatase subunit (EC 6.3.5.2)	0	1	0	no	Metabolic complex
b2508	Inosine-5'-monophosphate dehydrogenase (EC 1.1.1.205) / CBS domain	0	1	0	no	Metabolic pathway
b2557	Phosphoribosylformylglycinamidine synthase, synthetase subunit (EC 6.3.5.3) / Phosphoribosylformylglycinamidine synthase, glutamine amidotransferase subunit (EC 6.3.5.3)	0	1	0	no	Metabolic complex
b2797	L-serine dehydratase, beta subunit (EC 4.3.1.17) / L-serine dehydratase, alpha subunit (EC 4.3.1.17)	0	1	0	yes: one nonoverlapping CDD alignments are all too short	Metabolic complex
b2845	Inner membrane transport protein YqeG	0	1	0	yes: no two nonoverlapping CDDs	Transporter
b2875	Xanthine and CO dehydrogenases maturation factor, XdhC/CoxF family / Selenium-dependent molybdenum hydroxylase system protein YqeB	0	1	0	no	Unknown
b2972	Leader peptidase (Prepilin peptidase) (EC 3.4.23.43) / N-methyltransferase (EC 2.1.1.-)	0	1	0	yes: no two nonoverlapping CDDs	Transporter
b3012	Methylglyoxal reductase, acetol producing (EC 1.1.1.-) / 2,5-diketo-D-gluconate reductase A (EC 1.1.1.274)	0	1	0	yes: no two nonoverlapping CDDs	Metabolic pathway
b4471	L-serine dehydratase, beta subunit (EC 4.3.1.17) / L-serine dehydratase, alpha subunit (EC 4.3.1.17)	0	1	0	no	Metabolic complex
b3114	2-ketobutyrate formate-lyase (EC 2.3.1.-) / Pyruvate formate-lyase (EC 2.3.1.54)	0	1	0	yes: no two nonoverlapping CDDs	Metabolic pathway
b3228	ClpXP protease specificity-enhancing factor / Stringent starvation protein B	0	1	0	yes: no two nonoverlapping CDDs	Nonmetabolic
b3335	Leader peptidase HopD	0	1	0	yes: no two nonoverlapping CDDs	Transporter
b3551	Biotin sulfoxide reductase (EC 1.-.-.-) / Free methionine-(S)-sulfoxide reductase	0	1	0	no	Metabolic pathway
b3615	Uncharacterized glycosyltransferase yibD (EC 2.-.-.-)	0	1	0	yes: no two nonoverlapping CDDs	Unknown
b3765	MG(2+) CHELATASE FAMILY PROTEIN / ComM-related protein	0	1	0	yes: no two nonoverlapping CDDs	Unknown
b3942	Catalase (EC 1.11.1.6) / Peroxidase (EC 1.11.1.7)	0	1	0	no	Metabolic pathway
b3973	Biotin operon repressor / Biotin--protein ligase (EC 6.3.4.9)(EC 6.3.4.10)(EC 6.3.4.11)(EC 6.3.4.15)	0	1	0	yes: one nonoverlapping CDD alignments are all too short	Regulator
b4090	D-allose-6-phosphate isomerase (EC 5.3.1.-) / Ribose 5-phosphate isomerase B (EC 5.3.1.6)	0	1	0	yes: no two nonoverlapping CDDs	Metabolic pathway
b4159	Potassium efflux system KefA protein / Small-conductance mechanosensitive channel	0	1	0	no	Transporter
b4167	NAD(P)HX epimerase / NAD(P)HX dehydratase	0	1	0	no	Nonmetabolic
b4390	NadR transcriptional regulator / Nicotinamide-nucleotide adenylyltransferase, NadR family (EC 2.7.7.1) / Ribosylnicotinamide kinase (EC 2.7.1.22)	0	1	0	no	Regulator

## Sheet: S2A-Riboflavin
	Systematic Identification and Analysis of Frequent Gene Fusion Events in Metabolic Pathways
	Table S2A. Fusion architectures of riboflavin metabolism genes
	Domain 1	Domain 2	Domain 3	Order	Frequency of fusion (in 983 diverse prokaryotes)	Main role (from canonical pathway)	Abbreviation main enzyme	Fusion partners from riboflavin metabolism	Abbreviation partner enzyme	Fusion partners outside riboflavin metabolism or unknown	Representative FIG ID
	RibB	RibA		RibB/RibA	728	3,4-Dihydroxy-2-butanone 4-phosphate synthase (EC 4.1.99.12)	DHBPS	GTP cyclohydrolase II (EC 3.5.4.25)	GTPCH2		fig|314265.3.peg.941
	RibB	RibA	Hyp_cyan	RibB/RibA/Hyp_cyan	25	3,4-Dihydroxy-2-butanone 4-phosphate synthase (EC 4.1.99.12)	DHBPS	GTP cyclohydrolase II (EC 3.5.4.25)	GTPCH2	C-terminal extension specific for cyanobacteria	fig|63737.4.peg.3651
	HTH2	RibB	RibA	HTH/RibB/RibA	7	3,4-Dihydroxy-2-butanone 4-phosphate synthase (EC 4.1.99.12)	DHBPS	GTP cyclohydrolase II (EC 3.5.4.25)	GTPCH2	Helix-turn-helix domain in RibA/RibB fusion protein	fig|438753.3.peg.3255
	RibB	AroD1a		RibB/AroD1a	1	3,4-Dihydroxy-2-butanone 4-phosphate synthase (EC 4.1.99.12)	DHBPS			Shikimate 5-dehydrogenase I alpha (EC 1.1.1.25) ## RibB/AroDI alpha	fig|272559.3.peg.965
	RibB	RibH		RibB/RibH	1	3,4-Dihydroxy-2-butanone 4-phosphate synthase (EC 4.1.99.12)	DHBPS	6,7-dimethyl-8-ribityllumazine synthase (EC 2.5.1.78)	DMRLS		fig|357808.3.peg.923
	RibB	RibFk		RibB/RibFk	1	3,4-Dihydroxy-2-butanone 4-phosphate synthase (EC 4.1.99.12)	DHBPS	Riboflavin kinase (EC 2.7.1.26)	RK		fig|101510.15.peg.5449
	Hyp	RibA		Hyp1/RibA	61	GTP cyclohydrolase II (EC 3.5.4.25)	GTPCH2			Uncharacterized domain, not in CDD	fig|292805.3.peg.329
	RibA	RibDr_f		RibA/RibD	4	GTP cyclohydrolase II (EC 3.5.4.25)	GTPCH2	2,5-diamino-6-ribosylamino-pyrimidinone 5-phosphate reductase, fungal/archaeal (EC 1.1.1.302)	PyrR		fig|321955.3.peg.1718
	COG3236	RibA		COG3236/RibA	2	GTP cyclohydrolase II (EC 3.5.4.25)	GTPCH2			Uncharacterized protein COG3236	fig|223926.6.peg.2972
	ACAD	RibA		ACAD/RibA	1	GTP cyclohydrolase II (EC 3.5.4.25)	GTPCH2			Acyl-CoA dehydrogenase	fig|452863.6.peg.2446
	RibDd	RibDr		RibDd/RibDr	785	Diaminohydroxyphosphoribosylaminopyrimidine deaminase (EC 3.5.4.26)	PyrD	5-amino-6-(5-phosphoribosylamino)uracil reductase (EC 1.1.1.193)	PyrR		fig|69014.3.peg.309
	RibDr_f	RibDd_f		RibDr_f/RibDd_f	7	2,5-Diamino-6-ribosylamino-pyrimidinone 5-phosphate reductase, fungal/archaeal (EC 1.1.1.302)	PyrR(f)	2,5-diamino-6-ribitylamino-pyrimidinone 5-phosphate deaminase, fungal (EC 3.5.4.-)	PyrD(f)		fig|100226.1.peg.4062
	Toprim	RibDr_f		Toprim/RibDr_f	5	2,5-Diamino-6-ribosylamino-pyrimidinone 5-phosphate reductase, fungal/archaeal (EC 1.1.1.302)	PyrR(f)			Small primase-like proteins (Toprim domain)	fig|426368.9.peg.603
	DIOX	RibH		DIOX/RibH	2	6,7-Dimethyl-8-ribityllumazine synthase (EC 2.5.1.78)	DMRLS			glyoxalase/dioxygenase family domain	fig|240015.3.peg.2233
	RibE	RibB		RibE/RibB	3	Riboflavin synthase eubacterial/eukaryotic (EC 2.5.1.9)	RSA	3,4-dihydroxy-2-butanone 4-phosphate synthase (EC 4.1.99.12)	DHBPS		fig|479435.6.peg.314
	RibE	RibB	RibA	RibE/RibB/RibA	1	Riboflavin synthase eubacterial/eukaryotic (EC 2.5.1.9)	RSA	3,4-dihydroxy-2-butanone 4-phosphate synthase (EC 4.1.99.12) / GTP cyclohydrolase II (EC 3.5.4.25)	DHBPS/GTPCH2		fig|644966.3.peg.1460
	RibFk	RibFa		RibFa/RibFk	913	FMN adenylyltransferase (EC 2.7.7.2)	RK	Riboflavin kinase (EC 2.7.1.26 )	FMNAT		fig|83333.1.peg.25
	TruB	RibFa	RibFk	TruB/RibFa/RibFk	1	FMN adenylyltransferase (EC 2.7.7.2)	RK	Riboflavin kinase (EC 2.7.1.26 )	FMNAT	tRNA pseudouridine synthase B (EC 5.4.99.25)	fig|608534.3.peg.920
	RibFa	RibFk	MnmA	RibFa/RibFk/MnmA	0	FMN adenylyltransferase (EC 2.7.7.2)	FMNAT	Riboflavin kinase (EC 2.7.1.26 )	RK	tRNA-specific 2-thiouridylase MnmA	fig|708616.3.peg.127
	HTH1	Rfk_a		HTH/Rfk_a	33	CTP-dependent archaeal riboflavin kinase (EC 2.7.1.161)	RK(CTP)			DNA-binding HTH domain in riboflavin kinase	fig|64091.1.peg.1812
	Rfk_a	HAD		Rfk_a/HAD	2	CTP-dependent archaeal riboflavin kinase (EC 2.7.1.161)	RK(CTP)			HAD-superfamily subfamily IA domain, fused with riboflavin kinase	fig|316067.3.peg.130
	COG1849	RibF3		COG1849/RibF3	16	FMN adenylyltransferase, type 3 archaeal (EC 2.7.7.2)	FMNAT(a)			Uncharacterized protein COG1849 (DUF357)	fig|330779.3.peg.297
	Table Notes
	Fusion architectures are given in the Order column with the genes names separated by a slash symbol and showing the genes as they are arrayed on the genome following the N terminal to C terminal orientation.The first three columns show the domains present in this architecture and numbered according to their placement . The rest of the columns analyze whether fused functions come from the correspo…
	Most gene names in the Order and Domains columns are those used for the corresponding gene in Escherichia coli. If absent in E. coli, then the gene name given is the one used in the PubSEED database.
	When the functional role of the domain is known, it is given together with an EC number if applicable. Unknown domains are described by their COG number or their protein family name.
	On the last column an example is given for each fusion architecture as a fig number. The gene annotation, protein sequence in FASTA, and CDD data of each example can be retrieved by plugging this number in the SEED viewer at: http://pubseed.theseed.org/seedviewer.cgi
	Genes are divided into main role players and fusion partners. The latter are again classified into two categories: belonging to riboflavin metabolism and not belonging or unknown as described in materials and methods.

## Sheet: S2B-Riboflavin
	Systematic Identification and Analysis of Frequent Gene Fusion Events in Metabolic Pathways
	Table S2B. Participation of riboflavin metabolism genes in different fusion architectures and frequency of these fusion events
	I. Participation of riboflavin metabolism genes in different fusion architectures					II. Frequency of fusions among 983 representative prokaryotes
	Functional roles of fusion participants from riboflavin metabolism	Abbreviation name enzyme	Gene name	Number of binary fusion events*		Total proteins annotated with this role	From these: nonfused proteins		From these: in fusions of any type
							Proteins	% of total	Proteins	% of total
	GTP cyclohydrolase II (EC 3.5.4.25)	GTPCH2	RibA	8		1045	249	23.8	796	76.2
	3,4-dihydroxy-2-butanone 4-phosphate synthase (EC 4.1.99.12)	DHBPS	RibB	8		975	212	21.7	763	78.3
	Diaminohydroxyphosphoribosylaminopyrimidine deaminase (EC 3.5.4.26)	PyrD	RibDd	1		797	12	1.5	785	98.5
	5-Amino-6-(5-phosphoribosylamino)uracil reductase (EC 1.1.1.193)	PyrR	RibDr	1		793	8	1	785	99
	2,5-Diamino-6-ribosylamino-pyrimidinone 5-phosphate reductase, fungal/archaeal (EC 1.1.1.302)	PyrR(f)	RibDr_f/a	3		99	83	83.8	16	16.2
	2,5-Diamino-6-ribitylamino-pyrimidinone 5-phosphate deaminase, fungal (EC 3.5.4.-)	PyrD(f)	RibDd_f	1		20	13	65	7	35
	2,5-Diamino-6-ribitylamino-pyrimidinone 5-phosphate deaminase, archaeal (EC 3.5.4.-)		RibDd_a	0		44	44	100	7	0
	6,7-Dimethyl-8-ribityllumazine synthase (EC 2.5.1.78)	DMRLS	RibH	2		846	843	99.6454	3	0.35461
	Riboflavin synthase eubacterial/eukaryotic (EC 2.5.1.9)	RSA	RibE	2		815	811	99.5092	4	0.490798
	Riboflavin kinase (EC 2.7.1.26 )	RK	RibFk	4		917	2	0.218103	915	99.7819
	FMN adenylyltransferase (EC 2.7.7.2)	FMNAT	RibFa	3		914	0	0	914	100
	CTP-dependent archaeal riboflavin kinase (EC 2.7.1.161)	RK(CTP)	Rfk_a	2		56	21	37.5	35	62.5
	FMN adenylyltransferase, type 3 archaeal (EC 2.7.7.2)	FMNAT(a)	RibF3	1		53	37	69.8113	16	30.1887
	FMN adenylyltransferase, type 2 eukaryotic (EC 2.7.7.2)	FMNAT(e)	RibF2	0		n/a	n/a	n/a	n/a	n/a
	Putative FMN hydrolase (EC 3.1.3.-)	FMNse	FMNase	0		n/a	n/a	n/a	n/a	n/a
	Table Notes
	This table has two parts: Section I shows the variety of fusion events in which each enzyme of the riboflavin biosynthesis pathway participates. Section II shows the frequency with which each specific enzyme appears fused in a representative group of 983 prokaryotic genomes as described in methods.This set has been selected to be representative of the 12,000 genomes present in SEED.
	The gene names, enzyme abbreviations and functional roles are the same as in Table S2A. Both, the fusion variety and fusion frequency can be calculated as described in methods.
	*The number of binary fusion events is calculated by counting the number of times that each gene appears in all three Domain columns of Table S2A.
	*This count is also equal to the number of distinct fusion architectures in which each riboflavin metabolism enzyme is involved (counted as binary events per domain).
	This list of distinct fusion architectures is given in the column with the heading "Order" on Table S2A.

## Sheet: S3A-Thiamin
	Systematic Identification and Analysis of Frequent Gene Fusion Events in Metabolic Pathways
	Table S3A. Fusion architectures of thiamin metabolism genes
	Domain 1	Domain 2	Domain 3	Order	Frequency of each fusion (among 983 diverse prokaryotes)	Main role (from canonical pathway)	Abbreviation main enzyme	Fusion partners from thiamin metabolism	Abbreviation partner enzyme	Fusion partners outside thiamin metabolism or unknown	Representative FIG ID
	ThiD	ThiNa		ThiD/ThiNa	53	Hydroxymethylpyrimidine phosphate kinase ThiD (EC 2.7.4.7)	HMPPK	Thiamin-phosphate synthase ThiN (EC 2.5.1.3) # predicted in PMID:12376536	ThiNa		fig|64091.1.peg.2192
	ThiD	ThiE		ThiD/ThiE	35	Hydroxymethylpyrimidine phosphate kinase ThiD (EC 2.7.4.7)	HMPPK	Thiamin-phosphate pyrophosphorylase (EC 2.5.1.3)	TMP-Ppse		fig|395495.3.peg.2329
	ThiD	TenA		ThiD/TenA	13	Hydroxymethylpyrimidine phosphate kinase ThiD (EC 2.7.4.7)	HMPPK	Thiaminase II (EC 3.5.99.2) involved in salvage of thiamin pyrimidine moiety	TenA		fig|590998.5.peg.1658
	ThiD	Hyp5		ThiD/Hyp5	4	Hydroxymethylpyrimidine phosphate kinase ThiD (EC 2.7.4.7)	HMPPK			Uncharacterized domain, distant resemblance of ThiN	fig|273057.1.peg.2
	ThMPase1	ThiD		ThMPase1/ThiD	0	Hydroxymethylpyrimidine phosphate kinase ThiD (EC 2.7.4.7)	HMPPK	ThMPase type I predicted	ThMPase1		fig|411474.6.peg.1072
	ThiE	ThiD		ThiE/ThiD	11	Thiamin-phosphate pyrophosphorylase (EC 2.5.1.3)	TMP-PPse	Hydroxymethylpyrimidine phosphate kinase ThiD (EC 2.7.4.7)	HMPPK		fig|866775.3.peg.61
	Hyp1	ThiE		Hyp1/ThiE	8	Thiamin-phosphate pyrophosphorylase (EC 2.5.1.3)	TMP-PPse			Uncharacterized domain 1 associated with ThiE	fig|243277.1.peg.62
	Hyp2	ThiE		Hyp2/ThiE	8	Thiamin-phosphate pyrophosphorylase (EC 2.5.1.3)	TMP-PPse			Uncharacterized domain 2 associated with ThiE	fig|264198.3.peg.721
	Hyp3	ThiE		Hyp3/ThiE	4	Thiamin-phosphate pyrophosphorylase (EC 2.5.1.3)	TMP-PPse			Uncharacterized domain 3 associated with ThiE	fig|234826.3.peg.438
	ThiE	ThiD	TenA	ThiE/ThiD/TenA	2	Thiamin-phosphate pyrophosphorylase (EC 2.5.1.3)	TMP-PPse	Hydroxymethylpyrimidine phosphate kinase ThiD (EC 2.7.4.7) / Thiaminase II (EC 3.5.99.2) involved in salvage of thiamin pyrimidine moiety	HMPPK/TenA		fig|196164.1.peg.1591
	ThiE	ThMPase1		ThiE/ThMPase1	1	Thiamin-phosphate pyrophosphorylase (EC 2.5.1.3)	TMP-PPse	ThMPase type I predicted	ThMPase1		fig|515620.4.peg.2275
	ThiE	ThiL		ThiE/ThiL	1	Thiamin-phosphate pyrophosphorylase (EC 2.5.1.3)	TMP-PPse	Thiamine-monophosphate kinase (EC 2.7.4.16)	TPK(ThiL)		fig|96561.3.peg.1759
	ThiE	ThiS		ThiE/ThiS	1	Thiamin-phosphate pyrophosphorylase (EC 2.5.1.3)	TMP-PPse	Sulfur carrier protein ThiS	ThiS		fig|717606.6.peg.1174
	ThiE	AmpD		ThiE/AmpD	1	Thiamin-phosphate pyrophosphorylase (EC 2.5.1.3)	TMP-PPse			N-acetylmuramoyl-L-alanine amidase (EC 3.5.1.28)	fig|187303.17.peg.2469
	ThiE	ThiM		ThiE/ThiM	0	Thiamin-phosphate pyrophosphorylase (EC 2.5.1.3)	TMP-PPse	Hydroxyethylthiazole kinase (EC 2.7.1.50)	HET-K		fig|469616.3.peg.1833
	ThiC	ThiE		ThiC/ThiE	4	Hydroxymethylpyrimidine phosphate synthase ThiC (EC 4.1.99.17)	HMPPS	Thiamin-phosphate pyrophosphorylase (EC 2.5.1.3)	TMP-Ppse		fig|326426.4.peg.1408
	ThiS	ThiG		ThiS/ThiG	23	Sulfur carrier protein ThiS	ThiS	Thiazole synthase (EC 2.8.1.10)	ThiG		fig|342108.5.peg.2398
	ThiS	ThiF		ThiS/ThiF	20	Sulfur carrier protein ThiS	ThiS	Sulfur carrier protein ThiS adenylyltransferase (EC 2.7.7.73)	ThiF		fig|338963.3.peg.1505
	ThiM	ThiE		ThiM/ThiE	3	Hydroxyethylthiazole kinase (EC 2.7.1.50)	HET-K	Thiamin-phosphate pyrophosphorylase (EC 2.5.1.3)	TMP-Ppse		fig|479436.6.peg.307
	ThiM	ThiE	ThiD	ThiM/ThiE/ThiD	0	Hydroxyethylthiazole kinase (EC 2.7.1.50)	HET-K	Thiamin-phosphate pyrophosphorylase (EC 2.5.1.3) / Hydroxymethylpyrimidine phosphate kinase ThiD (EC 2.7.4.7)	TMP-Ppse/HMPPK		fig|471875.6.peg.815
	TenI	ThiD	ThiE	TenI/ThiD/ThiE	2	Thiazole tautomerase TenI (EC 5.3.99.10)	TenI	Hydroxymethylpyrimidine phosphate kinase ThiD (EC 2.7.4.7) / Thiamin-phosphate pyrophosphorylase (EC 2.5.1.3)	HMPPK/TMP-Ppse		fig|431947.6.peg.153
	TenI	ThiE		TenI/ThiE	2	Thiazole tautomerase TenI (EC 5.3.99.10)	TenI	Thiamin-phosphate pyrophosphorylase (EC 2.5.1.3)	ThiE		fig|471854.4.peg.5604
	ThMPase1	Thi80		ThMPase1/Thi80	1	Thiamin pyrophosphokinase (EC 2.7.6.2)	TPPK	ThMPase type I predicted	ThMPase1		fig|521095.6.peg.839
	ThiO	ThiG		ThiO/ThiG	14	Glycine oxidase ThiO (EC 1.4.3.19)	ThiO	Thiazole synthase (EC 2.8.1.10)	ThiG		fig|103690.1.peg.3826
	Table Notes
	Fusion architectures are given in the Order column with the genes names separated by a slash symbol and showing the genes as they are arrayed on the genome following the N terminal to C terminal orientation.The first three columns show the domains present in this architecture and numbered according to their placement . The rest of the columns analyze whether fused functions come from the correspo…
	Most gene names in the Order and Domains columns are those used for the corresponding gene in Escherichia coli. If absent in E. coli, then the gene name given is the one used in the PubSEED database.
	When the functional role of the domain is known, it is given together with an EC number if applicable. Some unknown domains are described by their protein family name.
	On the last column an example is given for each fusion architecture as a fig number. The gene annotation, protein sequence in FASTA, and CDD data of each example can be retrieved by plugging this number in the SEED viewer at: http://pubseed.theseed.org/seedviewer.cgi
	Genes are divided into main role players and fusion partners. The latter are again classified into two categories: belonging to thiamin metabolism (including repair and recycling enzymes, regulators and repressors) and not belonging or unknown as described in methods.

## Sheet: S3B-Thiamin
	Systematic Identification and Analysis of Frequent Gene Fusion Events in Metabolic Pathways
	Table S3B. Participation of thiamin metabolism genes in different fusion architectures and frequency of these fusion events
	I. Participation of thiamin metabolism genes in different fusion architectures					II. Frequency of fusions among 983 representative prokaryotes
	Functional roles of fusion participants from thiamin metabolism	Abbreviation name enzyme	Gene name	Number of binary fusion events*		Total proteins annotated with this role	From these: nonfused proteins		From these: in fusions of any type
							Proteins	% of total	Proteins	% of total
	Thiamin-phosphate synthase ThiN (EC 2.5.1.3)	ThiN	ThiNa	1		61	10	16.4	51	83.6
	Hydroxymethylpyrimidine phosphate kinase ThiD (EC 2.7.4.7)	HMPPK	ThiD	9		850	729	85.7647	121	14.2353
	Thiamin-phosphate pyrophosphorylase (EC 2.5.1.3)	TMP-PPse	ThiE	16		792	709	85.3189	83	10.5
	Sulfur carrier protein ThiS	ThiS	ThiS	3		632	588	93.038	44	6.96203
	Thiazole synthase (EC 2.8.1.10)	ThiG	ThiG	2		595	558	93.7815	37	6.21849
	Thiaminase II (EC 3.5.99.2) involved in salvage of thiamin pyrimidine moiety	TenA	TenA	2		317	301	94.9527	16	5.04732
	Sulfur carrier protein ThiS adenylyltransferase (EC 2.7.7.73)	ThiF	ThiF	1		409	389	95.1	20	4.9
	Glycine oxidase ThiO (EC 1.4.3.19)	ThiO	ThiO	1		313	299	95.5272	14	4.47284
	Thiazole tautomerase TenI (EC 5.3.99.10)	TenI	TenI	2		162	158	97.5309	4	2.46914
	Hydroxyethylthiazole kinase (EC 2.7.1.50)	HET-K	ThiM	3		335	332	99.1045	3	0.895522
	Hydroxymethylpyrimidine phosphate synthase ThiC (EC 4.1.99.17)	HMPPS	ThiC	1		695	691	99.4245	4	0.57554
	Thiamin pyrophosphokinase (EC 2.7.6.2)	TPPK	Thi80	1		332	331	99.6988	1	0.301205
	Thiamine-monophosphate kinase (EC 2.7.4.16)	TPK(ThiL)	ThiL	1		661	660	99.9	1	0.1
	Table Notes
	This table has two parts: Section I shows the variety of fusion events in which each enzyme of the thiamin biosynthesis pathway participates. Section II shows the frequency with which each specific enzyme appears fused in a representative group of 983 prokaryotic genomes as described in methods.This set has been selected to be representative of the 12,000 genomes present in SEED.
	The gene names, enzyme abbreviations and functional roles are the same as in Table S3A. Both, the fusion variety and fusion frequency can be calculated as described in methods.
	*The number of binary fusion events is calculated by counting the number of times that each gene appears in all three Domain columns of Table S3A.
	*This count is also equal to the number of distinct fusion architectures in which each thiamin metabolism enzyme is involved (counted as binary events per domain).
	This list of distinct fusion architectures is given in the column with the heading "Order" on Table S3A.

## Sheet: S4A-Biotin
	Systematic Identification and Analysis of Frequent Gene Fusion Events in Metabolic Pathways
	Table S4A. Fusion architectures of biotin metabolism genes
	Domain 1	Domain 2	Domain 3	Order	Main role (from canonical pathway)	Abbreviation main enzyme	Fusion partners from biotin metabolism (including repair and recycling enzymes, regulators and repressors)	Abbreviation partner enzyme	Fusion partners outside biotin metabolism or unknown	Representative FIG ID
	BioB	BioA		BioB/BioA	Adenosylmethionine-8-amino-7-oxononanoate aminotransferase (EC 2.6.1.62)	DAPAS	Biotin synthase (EC 2.8.1.6)	BS		fig|226186.1.peg.1442
	BioD	BioA		BioD/BioA	Adenosylmethionine-8-amino-7-oxononanoate aminotransferase (EC 2.6.1.62)	DAPAS	Dethiobiotin synthetase (EC 6.3.3.3)	DTBS		fig|525146.3.peg.1509
	DUF3343	BioB		DUF3343/BioB	Biotin synthase (EC 2.8.1.6)	BS			Not annotated in SEED = DUF3343	fig|555079.3.peg.2426
	GNAT	BioF		GNAT/BioF	8-Amino-7-oxononanoate synthase (EC 2.3.1.47)	KAPAS			Acetyltransferase (GNAT) domain (pfam13480)	fig|233413.1.peg.32
	BioH	BioC		BioH/BioC	Biotin synthesis protein	BSP (BioH)	Biotin synthesis protein BioC	BSP (BioC)		fig|498211.3.peg.425
	BioW	BioF		BioW/BioF	Pimeloyl-CoA synthase (EC 6.2.1.14)	PICAS	8-amino-7-oxononanoate synthase (EC 2.3.1.47)	KAPAS		fig|267747.1.peg.1824
	BirA	CoaX		BirA/CoaX	Biotin--protein ligase (EC 6.3.4.9, EC 6.3.4.10, EC 6.3.4.11, EC 6.3.4.15)	BPL			Pantothenate kinase type III, CoaX-like (EC 2.7.1.33)	fig|528347.5.peg.721
	DUF559	BirA		DUF559/BirA	Biotin--protein ligase (EC 6.3.4.9, EC 6.3.4.10, EC 6.3.4.11, EC 6.3.4.15)	BPL			Not annotated in SEED = DUF559 appears to be endonuclease	fig|75379.4.peg.581
	BirARep	BirA		BirARep/ BirA	Biotin--protein ligase (EC 6.3.4.9, EC 6.3.4.10, EC 6.3.4.11, EC 6.3.4.15)	BPL	Helix turn helix biotin protein repressor of BirA	BR		fig|469382.4.peg.3193
	Table Notes
	Fusion architectures are given in the Order column with the genes names separated by a slash symbol and showing the genes as they are arrayed on the genome following the N terminal to C terminal orientation.The first three columns show the domains present in this architecture and numbered according to their placement . The rest of the columns analyze whether fused functions come from the correspo…
	Most gene names in the Order and Domains columns are those used for the corresponding gene in Escherichia coli. If absent in E. coli, then the gene name given is the one used in the PubSEED database.
	When the functional role of the domain is known, it is given together with an EC number if applicable. Unknown domains are described by their COG number or their protein family name.
	On the last column an example is given for each fusion architecture as a fig number. The gene annotation, protein sequence in FASTA, and CDD data of each example can be retrieved by plugging this number in the SEED viewer at: http://pubseed.theseed.org/seedviewer.cgi
	Genes are divided into main role players and fusion partners. The latter are again classified into two categories: belonging to biotin metabolism and not belonging or unknown as described in methods.

## Sheet: S4B-Biotin
	Systematic Identification and Analysis of Frequent Gene Fusion Events in Metabolic Pathways
	Table S4B. Participation of biotin metabolism genes in different fusion architectures
	Functional roles of fusion participants from biotin metabolism	Abbreviation name enzyme	Gene name	Number of binary fusion events*
	Adenosylmethionine-8-amino-7-oxononanoate aminotransferase (EC 2.6.1.62)	DAPAS	BioA	2
	Biotin synthase (EC 2.8.1.6)	BS	BioB	2
	8-Amino-7-oxononanoate synthase (EC 2.3.1.47); aminotransferase class II; serine palmitoyltransferase like (EC 2.3.1.50)	KAPAS	BioF	2
	Biotin synthesis protein	BSP (BioH)	BioH	1
	Pimeloyl-CoA synthase (EC 6.2.1.14)	PICAS	BioW	1
	Biotin--protein ligase (EC 6.3.4.9, EC 6.3.4.10, EC 6.3.4.11, EC 6.3.4.15)	BPL	BirA	3
	Dethiobiotin synthetase (EC 6.3.3.3)	DTBS	BioD	1
	Biotin synthesis protein BioC	BSP (BioC)	BioC	1
	Helix turn helix biotin protein repressor of BirA	BR	BirARep	1
	Table Notes
	The gene names, enzyme abbreviations and functional roles (including repair and recycling enzymes, regulators and repressors) are the same as in Table S4A.
	*The number of binary fusion events is calculated by counting the number of times that each gene appears in all three Domain columns of Table S4A.
	*This count is also equal to the number of distinct fusion architectures in which each biotin metabolism enzyme is involved (counted as binary events per domain).
	This list of distinct fusion architectures is given in the column with the heading "Order" on Table S4A.

## Sheet: S5A-CoA
	Systematic Identification and Analysis of Frequent Gene Fusion Events in Metabolic Pathways
	Table S5A. Fusion architectures of pantothenate and coenzyme A metabolism genes
	Domain 1	Domain 2	Domain 3	Order	Main role (from canonical pathway)	Abbreviation main enzyme	Fusion partners from pantothenate and coenzyme A metabolism	Abbreviation partner enzyme	Fusion partners outside pantothenate and coenzyme A metabolism or unknown	Representative FIG ID
	CoaC	CoaB		CoaC/CoaB	Phosphopantothenoylcysteine decarboxylase (EC 4.1.1.36)	PPCDC	Phosphopantothenoylcysteine synthetase (EC 6.3.2.5)	PPCS		fig|272557.1.peg.1396
	COG4339	CoaD		COG4339/CoaD	Phosphopantetheine adenylyltransferase (EC 2.7.7.3)	PPAT			Not annotated in SEED = COG4339, HDc superfamily	fig|313606.3.peg.7087
	CoaD	LonB		CoaD/LonB	Phosphopantetheine adenylyltransferase (EC 2.7.7.3)	PPAT			Lon-like protease with PDZ domain	fig|563038.3.peg.1439
	CoaE	CutA		CoaE/CutA	Dephospho-CoA kinase (EC 2.7.1.24)	DPCK			Periplasmic divalent cation tolerance protein CutA	fig|592015.5.peg.1366
	S4	SfhB	CoaE	S4/SfhB/CoaE	Dephospho-CoA kinase (EC 2.7.1.24)	DPCK			Not annotated in SEED = S4 RNA binding / Ribosomal large subunit pseudouridine synthase D (EC 4.2.1.70)	fig|391774.5.peg.1943
	CoaE	MgsA		CoaE/MgsA	Dephospho-CoA kinase (EC 2.7.1.24)	DPCK			Methylglyoxal synthase (EC 4.2.3.3)	fig|373903.5.peg.523
	CoaE	COG2320		CoaE/COG2320	Dephospho-CoA kinase (EC 2.7.1.24)	DPCK			Not annotated in SEED = UPF0157; Superfamily GrpB	fig|1001739.3.peg.2350
	BetT	CoaE		BetT/CoaE	Dephospho-CoA kinase (EC 2.7.1.24)	DPCK			Transporter of Betaine, Carnitine, Choline (BCCT) Family	fig|188626.3.peg.1493
	GntR	CoaE		GntR/CoaE	Dephospho-CoA kinase (EC 2.7.1.24)	DPCK	Transcriptional regulator, GntR family	GntR		fig|247156.1.peg.747
	PanC	Cmk		PanC/Cmk	Pantoate-beta-alanine ligase (EC 6.3.2.1)	PBAL			Cytidylate kinase (EC 2.7.4.14) (also called CmpK)	fig|59931.3.peg.1325
	PanE	SseA		PanE/SseA	2-Dehydropantoate 2-reductase (EC 1.1.1.169)	KPR (PanE)			Rhodanese-related sulfurtransferase; Probably 3-mercaptopyruvate sulfurtransferase (EC 2.8.1.2)	fig|298653.4.peg.1987
	PanE	Nudix		PanE/Nudix	2-Dehydropantoate 2-reductase (EC 1.1.1.169)	KPR (PanE)			Not annotated in SEED = Nudix (COG1051)	fig|639282.3.peg.2135
	PanE	M20		PanE/M20	2-Dehydropantoate 2-reductase (EC 1.1.1.169)	KPR (PanE)			Not annotated in SEED = M20 peptidase (cd03885: M20_CPDG2)	fig|591167.6.peg.6429
	BirA	CoaX		BirA/CoaX	Pantothenate kinase type III, CoaX-like (EC 2.7.1.33)	PANK3			Biotin--protein ligase (EC 6.3.4.9, EC 6.3.4.10, EC 6.3.4.11, EC 6.3.4.15)	fig|546274.4.peg.1959
	PanG	PanC		PanG/PanC	Ketopantoate reductase PanG (EC 1.1.1.169)	KPR (PanG)	Pantoate--beta-alanine ligase (EC 6.3.2.1)	PBAL		fig|471853.5.peg.728
	COG2039	CoaE		COG2039/CoaE	Dephospho-CoA kinase (EC 2.7.1.24)	DPCK			COG2039; Not annotated in SEED = Peptidase_C15; PRK13197	fig|525246.3.peg.1726
	DUF2236	CoaE		DUF2236/CoaE	Dephospho-CoA kinase (EC 2.7.1.24)	DPCK			Not annotated in SEED = DUF2236	fig|180281.4.peg.761
	MutM	CoaE		MutM/CoaE	Dephospho-CoA kinase (EC 2.7.1.24)	DPCK			Formamidopyrimidine-DNA glycosylase (EC 3.2.2.23)	fig|546271.3.peg.778
	DUF169	CoaE		DUF169/CoaE	Dephospho-CoA kinase (EC 2.7.1.24)	DPCK			Not annotated in SEED = DUF169 (COG2043)	fig|439235.3.peg.5130
	CoaE	MltE		CoaE/MltE	Dephospho-CoA kinase (EC 2.7.1.24)	DPCK			Soluble lytic murein transglycosylase precursor (EC 3.2.1.-)	fig|411465.10.peg.1479
	PanC	HmgCR		PanC/HmgCR	Pantoate-beta-alanine ligase (EC 6.3.2.1)	PBAL			Hydroxymethylglutaryl-CoA reductase (EC 1.1.1.34) (HGNC:HMGCR)	fig|405948.11.peg.5492
	PanD	COG0718		PanD/COG0718	Aspartate 1-decarboxylase (EC 4.1.1.11)	ASPDC			Not annotated in SEED = YbaB/ EbfC DNA-binding family (COG0718)	fig|1127122.3.peg.1544
	Table Notes
	Fusion architectures are given in the Order column with the genes names separated by a slash symbol and showing the genes as they are arrayed on the genome following the N terminal to C terminal orientation.The first three columns show the domains present in this architecture and numbered according to their placement . The rest of the columns analyze whether fused functions come from the correspo…
	Most gene names in the Order and Domains columns are those used for the corresponding gene in Escherichia coli. If absent in E. coli, then the gene name given is the one used in the PubSEED database.
	When the functional role of the domain is known, it is given together with an EC number if applicable. Unknown domains are described by their COG or DUF number or their protein family name.
	On the last column an example is given for each fusion architecture as a fig number. The gene annotation, protein sequence in FASTA, and CDD data of each example can be retrieved by plugging this number in the SEED viewer at: http://pubseed.theseed.org/seedviewer.cgi; If absent in SEED, the NCBI protein reference number is given and the gene annotation may be found by plugging it inthe search win…
	Genes are divided into main role players and fusion partners. The latter are again classified into two categories: belonging to pantothenate and coenzyme A metabolism (including repair and recycling enzymes, regulators and repressors) and not belonging or unknown as described in methods.

## Sheet: S5B-CoA
	Systematic Identification and Analysis of Frequent Gene Fusion Events in Metabolic Pathways
	Table S5B. Participation of pantothenate and coenzyme A metabolism genes in different fusion architectures
	Fusion participants from pantothenate and coenzyme A metabolism	Abbreviation name enzyme	Gene name	Number of binary fusion events*
	Phosphopantothenoylcysteine decarboxylase (EC 4.1.1.36)	PPCDC	CoaC	1
	Phosphopantetheine adenylyltransferase (EC 2.7.7.3)	PPAT	CoaD	2
	Dephospho-CoA kinase (EC 2.7.1.24)	DPCK	CoaE	11
	Pantoate-beta-alanine ligase (EC 6.3.2.1)	PBAL	PanC	3
	Ketopantoate reductase PanE type (EC 1.1.1.169)	KPR (PanE)	PanE	3
	Pantothenate kinase type III, CoaX-like (EC 2.7.1.33)	PANK3	CoaX	1
	Ketopantoate reductase PanG type (EC 1.1.1.169)	KPR (PanG)	PanG	1
	Aspartate 1-decarboxylase (EC 4.1.1.11)	ASPDC	PanD	1
	Phosphopantothenoylcysteine synthetase (EC 6.3.2.5)	PPCS	CoaB	1
	3-Methyl-2-oxobutanoate hydroxymethyltransferase (EC 2.1.2.11)	KPHMT	PanB	0
	Phosphopantetheine adenylyltransferase, type II eukaryotic (EC 2.7.7.3)	PPAT2	CoaDe	0
	Pantothenate kinase type II (EC 2.7.1.33)	PANK2	PankII	0
	Transcriptional regulator, GntR family	GntR	GntR	1
	Table Notes
	The gene names, enzyme abbreviations and functional roles (including repair and recycling enzymes, regulators and repressors) are the same as in Table S5A.
	*The number of binary fusion events is calculated by counting the number of times that each gene appears in all three Domain columns of Table S5A.
	*This count is also equal to the number of distinct fusion architectures in which each pantothenate and coenzyme A metabolism enzyme is involved (counted as binary events per domain).
	This list of distinct fusion architectures is given in the column with the heading "Order" on Table S5A.

[truncated: 15 more sheets: S6A-Folate, S6B-Folate, S7A-Pyridox, S7B-Pyridox, S8A-Niacin, S8B-Niacin, S9-Genome CDD Stats, S10-CDDs in fusion analysis, S11-CDD sets, S12-Predicted training fusions, S13-Functional role fusions, S14-Subsystem fusions, S15-Subsystem Class Fusions, S16-Reaction fusions, Sheet2]
